# Supplementary material for: A Subset of Non-Small Cell Lung Cancer Patients Treated with Pemetrexed Show 18F-Fluorothymidine “Flare” on Positron Emission Tomography
Source: Cancers (Basel). 2023 Jul 22;15(14):3718. doi: 10.3390/cancers15143718 (PMC10377924; doi:10.3390/cancers15143718)
Supplement: Supplementary file 1 [file cancers-15-03718-s001.zip]

Archive with 1 entries (1 files):
- cancers-2392607-supplementary.pdf
